# Supplementary material for: Defining the Effect of Oxytocin Use in Farrowing Sows on Stillbirth Rate: A Systematic Review with a Meta-Analysis
Source: Animals (Basel). 2022 Jul 13;12(14):1795. doi: 10.3390/ani12141795 (PMC9311507; doi:10.3390/ani12141795)
Supplement: Supplementary file 1 [file animals-12-01795-s001.zip]

Archive with 1 entries (1 files):
- animals-1768431-supplementary.pdf
